# Supplementary material for: Comparative Study of Potential Habitats for Two Endemic Grassland Caterpillars on the Qinghai-Tibet Plateau Based on BIOMOD2 and Land Use Data
Source: Insects. 2024 Oct 8;15(10):781. doi: 10.3390/insects15100781 (PMC11508900; doi:10.3390/insects15100781)
Supplement: Supplementary file 1 [file insects-15-00781-s001.zip]

Archive with 1 entries (1 files):
- insects-3209212-supplementary.pdf
